# Supplementary material for: The clinical efficacy and safety of platelet-rich plasma on frozen shoulder: a systematic review and meta-analysis of randomized controlled trials
Source: BMC Musculoskelet Disord. 2024 Sep 6;25:718. doi: 10.1186/s12891-024-07629-1 (PMC11378644; doi:10.1186/s12891-024-07629-1)
Supplement: Supplementary file 1 — Supplementary Material 1 [file 12891_2024_7629_MOESM1_ESM.xlsx]

## Sheet: Sheet1
Supplemental table 1 Meta-analysis results of secondary outcomes.
Outcome			Follow-up	Heterogeneity test		Meta-analysis results
				I2	P	MD/RR	95%CI	P
UCLA			≤4 Weeks	0.98	＜0.00001	0.68	[-2.57,3.92]	0.68
			4-24 Weeks	0.84	0.002	3.54	[1.87,5.21]	＜0.0001
			≥24 Weeks	0.98	＜0.00001	8.29	[-0.62,17.21]	0.07
			Total	0.98	＜0.00001	3.31	[1.02,5.60]	0.005
DASH			≤4 Weeks	0	0.51	-0.34	[-2.69,2.01]	0.78
			4-24 Weeks	0.6	0.06	-5.6	[-9.66,-1.54]	0.007
			≥24 Weeks	/	/	-15.95	[-19.35,-12.55]	＜0.00001
			Total	0.88	＜0.00001	-4.94	[-9.34,-0.53]	0.03
Treatment efficiency			Total	0.93	0.0002	3.2	[0.37,27.94]	0.29
ROM		Passive flexion	≤4 Weeks	0.73	0.005	5.63	[-2.50,13.77]	0.17
			4-24 Weeks	0.75	0.001	12.55	[4.88,20.22]	0.001
			Total	0.76	＜0.00001	9.47	[3.80,15.14]	0.001
		Active extension	≤4 Weeks	0	0.46	3.43	[0.76,6.11]	0.01
			4-24 Weeks	0	0.94	3.49	[1.07,5.91]	0.005
			≥24 Weeks	0	0.95	3.44	[2.14,4.74]	＜0.00001
			Total	0	0.99	3.45	[2.39,4.50]	＜0.00001
		Passive extension	≤4 Weeks	/	/	0.5	[-5.11,6.11]	0.86
			4-24 Weeks	0	0.88	2.97	[-0.62,6.57]	0.11
			Total	0	0.76	2.25	[-0.77,5.28]	0.14
		Active abduction	≤4 Weeks	0.86	＜0.0001	11.25	[0.37,22.14]	0.04
			4-24 Weeks	0.91	＜0.00001	19.39	[10.47,28.31]	＜0.0001
			≥24 Weeks	0.06	0.3	4.8	[2.22,7.38]	0.0003
			Total	0.9	＜0.00001	13.54	[8.42,18.67]	＜0.00001
		Pssive abduction	≤4 Weeks	0.8	0.0005	9.54	[-1.75,20.82]	0.1
			4-24 Weeks	0.89	＜0.00001	18.23	[5.55,30.91]	0.005
			Total	0.86	＜0.00001	14.26	[5.97,22.56]	0.0008
		Active internal rotation	≤4 Weeks	0.02	0.36	0.91	[-3.48,5.30]	0.68
			4-24 Weeks	0.42	0.12	6.43	[2.71,10.14]	0.0007
			Total	0.46	0.06	5.16	[1.84,8.48]	0.002
		Passive internal rotation	≤4 Weeks	0	0.61	1.27	[-3.09,5.62]	0.57
			4-24 Weeks	0.12	0.34	4.8	[1.51,8.09]	0.004
			Total	0.03	0.41	3.65	[1.15,6.15]	0.004
		Active external rotation	≤4 Weeks	0.26	0.26	4.13	[-1.66,9.92]	0.16
			4-24 Weeks	0.79	0.0003	12.74	[7.03,18.46]	＜0.0001
			Total	0.79	＜0.00001	10.5	[5.47,15.53]	＜0.0001
		Passive external rotation	≤4 Weeks	0.3	0.22	2.26	[-2.12,6.63]	0.31
			4-24 Weeks	0.76	0.0009	8.68	[2.33,15.04]	0.007
			Total	0.68	0.0006	6	[1.82,10.19]	0.005
SPADI		SPADI pain	≤4 Weeks	0.6	0.03	-1.51	[-5.99,2.97]	0.51
			4-24 Weeks	0.17	0.29	-5.44	[-7.15,-3.74]	＜0.00001
			≥24 Weeks	0.91	0.0007	-10.74	[-16.96,-4.52]	0.0007
			Total	0.81	＜0.00001	-5.38	[-7.80,-2.97]	＜0.0001
		SPADI disability	≤4 Weeks	0.64	0.02	-7.33	[-12.16,-2.49]	0.003
			4-24 Weeks	0.38	0.11	-11.37	[-14.18,-8.55]	＜0.00001
			≥24 Weeks	0	0.7	-16.52	[-19.63,-13.40]	＜0.00001
			Total	0.66	＜0.0001	-11	[-13.61,-8.39]	＜0.0001
		SPADI total	≤4 Weeks	0.54	0.11	-13.92	[-24.30,-3.54]	0.009
			4-24 Weeks	0.66	0.03	-16.36	[-26.07,-6.65]	0.001
			≥24 Weeks	/	/	-24.73	[-29.75,-19.71]	＜0.00001
			Total	0.74	0.0004	-16.87	[-22.84,-10.91]	＜0.00001
Notes: SPADI: Shoulder Pain Disability Index; ROM: Range of Motion; UCLA: The University of California at Los Angeles shoulder rating scale; DASH: Disability of the Arm, Shoulder, and Hand Questionnaire.
