# Supplementary material for: The clinical efficacy and safety of platelet-rich plasma on frozen shoulder: a systematic review and meta-analysis of randomized controlled trials
Source: BMC Musculoskelet Disord. 2024 Sep 6;25:718. doi: 10.1186/s12891-024-07629-1 (PMC11378644; doi:10.1186/s12891-024-07629-1)
Supplement: Supplementary file 2 — Supplementary Material 2 [file 12891_2024_7629_MOESM2_ESM.xlsx]

## Sheet: Sheet1
Supplemental table 2 Subgroup meta-analysis results of different treatment.
Outcome			Follow-up	Subgroup	Heterogeneity test		Meta-analysis results
					I2	P	MD	95%CI	P
VAS			≤4 Weeks	PRP vs. CS	0.85	＜0.00001	0.17	[-0.21,0.56]	0.38
				PRP vs. Others	0.28	0.24	-0.48	[-1.45,0.50]	0.24
				Total	0.84	＜0.00001	0.1	[-0.26,0.47]	0.58
			4-24 Weeks	PRP vs. CS	0.92	＜0.00001	-0.42	[-0.99,0.15]	0.15
				PRP vs. Others	0	0.54	-0.58	[-1.22,0.05]	0.07
				Total	0.91	＜0.00001	-0.46	[-0.97,0.05]	0.08
			≥24 Weeks	PRP vs. CS	0.68	0.02	-1.68	[-2.06,-1.31]	＜0.00001
				PRP vs. Others	0	0.49	-0.22	[-0.72,0.28]	0.39
				Total	0.86	＜0.00001	-1.26	[-1.79,-0.73]	＜0.00001
ROM		Active flexion	≤4 Weeks	PRP vs. CS	/	/	0.5	[-6.06,7.06]	0.88
				PRP vs. Others	0.85	0.001	16.39	[-1.69,34.47]	0.08
				Total	0.79	0.002	9.65	[0.24,19.05]	0.04
			4-24 Weeks	PRP vs. CS	0.94	＜0.00001	15.06	[0.69,29.44]	0.04
				PRP vs. Others	0.89	＜0.00001	21.29	[3.26,39.32]	0.02
				Total	0.92	＜0.00001	17.9	[7.88,27.93]	0.0005
			≥24 Weeks	PRP vs. CS	/	/	/	/	/
				PRP vs. Others	0	0.48	5.09	[2.46,7.73]	0.0002
				Total	0	0.48	5.09	[2.46,7.73]	0.0002
		Passive flexion	≤4 Weeks	PRP vs. CS	0	0.98	-0.21	[-4.32,3.91]	0.92
				PRP vs. Others	0.69	0.07	21.07	[0.89,41.26]	0.04
				Total	0.73	0.005	5.63	[-2.50,13.77]	0.17
			4-24 Weeks	PRP vs. CS	0.73	0.02	6.29	[-1.06,13.64]	0.09
				PRP vs. Others	0	0.45	22.57	[14.02,31.12]	＜0.00001
				Total	0.75	0.001	12.55	[4.88,20.22]	0.001
		Active abduction	≤4 Weeks	PRP vs. CS	/	/	2.8	[-3.60,9.20]	0.39
				PRP vs. Others	0.9	＜0.0001	16.72	[-5.37,38.81]	0.14
				Total	0.86	＜0.0001	11.25	[0.37,22.14]	0.04
			4-24 Weeks	PRP vs. CS	0.85	0.001	11.55	[2.48,20.61]	0.01
				PRP vs. Others	0.94	＜0.00001	28.54	[4.75,52.32]	0.02
				Total	0.91	＜0.00001	19.39	[10.47,28.31]	＜0.0001
			≥24 Weeks	PRP vs. CS	/	/	/	/	/
				PRP vs. Others	0.06	0.3	4.8	[2.22,7.38]	0.0003
				Total	0.06	0.3	4.8	[2.22,7.38]	0.0003
		Pssive abduction	≤4 Weeks	PRP vs. CS	0	0.86	1.35	[-3.55,6.24]	0.59
				PRP vs. Others	0.64	0.09	27.07	[7.30,46.85]	0.007
				Total	0.8	0.0005	9.54	[-1.75,20.82]	0.1
			4-24 Weeks	PRP vs. CS	0.65	0.06	5.66	[-1.99,13.32]	0.15
				PRP vs. Others	0.66	0.05	33.97	[18.79,49.16]	＜0.0001
				Total	0.89	＜0.00001	18.23	[5.55,30.91]	0.005
		Active internal rotation	≤4 Weeks	PRP vs. CS	/	/	-0.4	[-5.26,4.46]	0.87
				PRP vs. Others	0	0.35	5.22	[-3.82,14.26]	0.26
				Total	0.02	0.36	0.91	[-3.48,5.30]	0.68
			4-24 Weeks	PRP vs. CS	0.7	0.03	5.92	[0.72,11.12]	0.03
				PRP vs. Others	0	0.48	7.97	[1.57,14.38]	0.01
				Total	0.42	0.12	6.43	[2.71,10.14]	0.0007
		Passive internal rotation	≤4 Weeks	PRP vs. CS	/	/	0.2	[-4.84,5.24]	0.94
				PRP vs. Others	0	0.58	4.4	[-4.24,13.03]	0.32
				Total	0	0.61	1.27	[-3.09,5.62]	0.57
			4-24 Weeks	PRP vs. CS	0.52	0.15	4.21	[-0.69,9.11]	0.09
				PRP vs. Others	0.03	0.36	6.38	[0.15,12.61]	0.04
				Total	0.12	0.34	4.8	[1.51,8.09]	0.004
		Active external rotation	≤4 Weeks	PRP vs. CS	/	/	1.2	[-4.88,7.28]	0.7
				PRP vs. Others	0.23	0.25	7.4	[-1.33,16.12]	0.1
				Total	0.26	0.26	4.13	[-1.66,9.92]	0.16
			4-24 Weeks	PRP vs. CS	0.86	0.001	9.34	[1.96,16.72]	0.01
				PRP vs. Others	0.74	0.02	17.87	[6.81,28.93]	0.002
				Total	0.79	0.0003	12.74	[7.03,18.46]	＜0.0001
		Passive external rotation	≤4 Weeks	PRP vs. CS	0	0.82	0.04	[-3.99,4.07]	0.98
				PRP vs. Others	0.4	0.2	9.25	[-1.07,19.58]	0.08
				Total	0.3	0.22	2.26	[-2.12,6.63]	0.31
			4-24 Weeks	PRP vs. CS	0.64	0.06	3.76	[-2.27,9.78]	0.22
				PRP vs. Others	0.72	0.03	15.17	[4.54,25.81]	0.005
				Total	0.76	0.0009	8.68	[2.33,15.04]	0.007
SPADI		SPADI total	≤4 Weeks	PRP vs. CS	/	/	-13.13	[-17.84,-8.42]	＜0.00001
				PRP vs. Others	0.77	0.04	-15.65	[-40.40,9.11]	0.22
				Total	0.54	0.11	-13.92	[-24.30,-3.54]	0.009
			4-24 Weeks	PRP vs. CS	/	/	-14.58	[-19.16,-10.00]	＜0.00001
				PRP vs. Others	0.78	0.01	-18.93	[-36.81,-1.05]	0.04
				Total	0.66	0.03	-16.36	[-26.07,-6.65]	0.001
			≥24 Weeks	PRP vs. CS	/	/	-24.73	[-29.75,-19.71]	＜0.00001
				PRP vs. Others	/	/	/	/	/
				Total	/	/	-24.73	[-29.75,-19.71]	＜0.00001
		SPADI pain	≤4 Weeks	PRP vs. CS	0.64	0.04	0.55	[-24.65,5.75]	0.84
				PRP vs. Others	0.07	0.3	-8.72	[-15.99,-1.46]	0.02
				Total	0.6	0.03	-1.51	[-5.99,2.97]	0.51
			4-24 Weeks	PRP vs. CS	0	0.53	-4.99	[-6.28,-3.69]	＜0.00001
				PRP vs. Others	0	0.38	-10.23	[-15.50,-4.97]	0.0001
				Total	0.17	0.29	-5.44	[-7.15,-3.74]	＜0.00001
			≥24 Weeks	PRP vs. CS	0.91	0.0007	-10.74	[-16.96,-4.52]	0.0007
				PRP vs. Others	/	/	/	/	/
				Total	0.91	0.0007	-10.74	[-16.96,-4.52]	0.0007
		SPADI disability	≤4 Weeks	PRP vs. CS	0.71	0.02	-6.02	[-11.27,-0.77]	0.02
				PRP vs. Others	0.39	0.2	-13.09	[-25.54,-0.65]	0.04
				Total	0.64	0.02	-7.33	[-12.16,-2.49]	0.003
			4-24 Weeks	PRP vs. CS	0.16	0.31	-10.25	[-12.57,-7.92]	＜0.00001
				PRP vs. Others	0.35	0.22	-11.37	[-26.22,-8,71]	＜0.0001
				Total	0.38	0.11	-11.37	[-14.18,-8.55]	＜0.00001
			≥24 Weeks	PRP vs. CS	0	0.7	-16.52	[-19.63,-13.40]	＜0.00001
				PRP vs. Others	/	/	/	/	/
				Total	0	0.7	-16.52	[-19.63,-13.40]	＜0.00001
Notes: PRP: platelet-rich plasma; CS: corticosteroid; Others: Treatment options other than corticosteroids and platelet-rich plasma. VAS: Visual analog score of pain; SPADI: Shoulder Pain Disability Index; ROM: Range of Motion.
