# Supplementary material for: The clinical efficacy and safety of platelet-rich plasma on frozen shoulder: a systematic review and meta-analysis of randomized controlled trials
Source: BMC Musculoskelet Disord. 2024 Sep 6;25:718. doi: 10.1186/s12891-024-07629-1 (PMC11378644; doi:10.1186/s12891-024-07629-1)
Supplement: Supplementary file 4 — Supplementary Material 4 [file 12891_2024_7629_MOESM4_ESM.xlsx]

## Sheet: Sheet1
Supplemental Table 3
PRP Injection Characteristics of the Included Studies
First Author（Year）	Platelet Concentration	Centrifugation Parameters	LR or LP	Anticoagulation	Activating Agent	PRP Intervention
Lin JunHong (2017) 26	/	10 min at 2000 rpm 10 min at 2000 rpm	LR	Sodium citrate	/	Production method: After the first centrifugation, about 15ml of the lower red blood cells were drawn and discarded. After the remaining blood was centrifuged as above, most of the upper plasma was drawn and discarded, and about 3~4ml of plasma in the centrifugation tube was retained. After standing for a while, manually shake the centrifuge tube for about 5 minutes to make the platelets fully re…
Zhang Wei（2021）34	/	5 min at 1200 rpm 10 min at 1200 rpm	/	Sodium citrate	/	Production method: 8.5 mL of venous blood was collected using an anticoagulant tube containing 1.5 mL sodium citrate, centrifuged at RCF 1200 G for 5 min to coagulate red blood cells, and then centrifuged at the same rate for 10min to obtain platelet concentrate. Usage method: Intra-articular and subacromial space were injected with 2 mL PRP through arthroscopic channels. After operation, 2mLPRP …
Gupta (2022)36	（8.6±0.745）×104/mm3 About 4.2 ± 1.37 times of whole blood values.	15 min at 1500 rpm 10 min at 2500 rpm	/	Sodium citrate	Calcium chloride	Production method: To prepare PRP, about 15 mL of the patient’s blood was drawn. The PRP was prepared using a differential centrifugation technique with two spins. At the end of the preparation of PRP, 1 mL of obtained PRP (as a sample) was sent for platelet count, and the count was compared with the patient’s platelet count. Another 2 mL was used for intra-articular injection. Usage method: 1 ml…
Karabaş (2021)28	/	20 min at 1195 prm 15 min at 1,890 rpm	/	Glucose solution of the anticoagulant citrate	/	Production method: Manual preparation techniques were used in the study. In each patient, 24 mL intravenous blood samples (8 mL x 3) were drawn from the cubital vein and placed in three sterile test tubes containing 2 mL glucose solution of the anticoagulant citrate. A total of 4.5mlPRP was then obtained by two differential centrifugation techniques and divided into three tubes. Two test tubes (3…
Kothari（2017）29	/	/	/	/	/	Production method: The process of PRP preparation was finalised after consultation with Departments of Biochemistry and Haematology. Sterile nature of the preparation was verified by culture at Department of Microbiology. Usage method: Subjects in Group A and B received one intra-articular injection of 2 ml of PRP and 2 ml (80 mg) of methylprednisolone acetate respectively by anterior approach.
Kumar (2021)37	/	8 min at 1800 rpm 8 min at 2600 rpm	/	Acid citrate dextrosewas	/	Production method: Platelet rich plasma was prepared from 50 mL of autologous blood. The extracted blood mixed with acid citrate dextrosewas subjected to refrigerated centrifuge for double spin. Initially subjected to a soft spin of 1800 rotations per minute for 8 minutes followed by hard spin of 2600rpm for 8 minutes to obtain about 20 ml of PRP. Usage method: Anterior approach An 18-gauge needl…
Lin,J（2018）1	(756.63 ± 71.26) × 109/L was equal to 4 times the concentration in the whole blood (174.2 ± 31.43) × 109/L.	10 min at 2000 rpm 7 min at 2800 rpm	/	Pre-filled with anti-coagulants	/	Production method: By means of venipuncture in a sterile condition, 36-cc blood samples were collected into 50-mL disposable syringes that were pre-filled with anticoagulants. 1 cc of the blood sample was sent for complete blood count. PRP was obtained from the remaining blood samples by two relative centrifugations at different speeds..A final volume of 4 mL of PRP was obtained. Platelet counts …
Iqra Mehak（2022）27	/	double centrifugation	/	Citrate Phosphate Dextrose solution with Adenine (CPDA)	/	Production method: The PRP injection was made by withdrawing 20 ml of the patient’s venous blood, and with addition of Citrate Phosphate Dextrose solution with Adenine (CPDA), double centrifugation was done to get high concentration of PRP. It was filled in a syringe and 4 ml was injected in the affected shoulder joint. The procedures were carried out under ultrasound guidance
Shahzad，H.F.（2021）30	/	Centrifugation	/	NR	/	Production method: Centrifugation was used to separate PRP from autologous blood. Usage method: Using the anterior approach, subjects received one intra-articular injection of 2 mL PRP, without ultrasound guidance.
Burcu unlu（2021）32	/	5 min at 1200 rpm10 min at 1200 rpm	/	ACD-A or sodium citrate	/	Production method: A venous blood sample of 8.5 ml was obtained from all patients. For the treatment group, the blood samples were treated with 1.5 ml ACD-A or sodium citrate to achieve anticoagulation. The blood was then centrifugated for 5 min with RCF 1200 G velocity to clump red blood cells, and then centrifugated for ten minutes in the same velocity to obtain platelet concentrate. Usage meth…
Upadhyay (2020)35	/	15 min at 1500 rpm	/	Anticoagulation ethylenediaminetetraacetic acid.	Calcium chloride	Production method: A differential centrifugation technique at blood bank was used toprepare PRP. Under aseptic precautions, 15 mL venous blood was collected from mid-cubital vein in a sterile disposable test tube preprepared with anticoagulation ethylenediaminetetraacetic acid. Platelet-poor plasma layer was discarded and approximately 2 mL of PRP was collected for injection. Usage method: The su…
Jain（2021）33	/	6 min at 1500 rpm 15 min at 3400 rpm	/	Sodium citrate	Calcium gluconate	Production method: The PRP injection was making with withdrawing 20- 30 ml of patient venous blood and then with addition of sodium citrate double centrifugation was done at 1500 rpm for 6 minute and then at 3400 rpm for 15 min for getting high concentration platelet rich plasma. PRP preparation was activate with calcium gluconate, filled into syringe, and inject into affected shoulder of patient…
Thu (2020)31	/	8 min at 1500 rpm	/	Acid citrate dextrose	Calcium chloride	Production method: We used a 13- to 6-MHz linear array transducer. A single injection was performed during the study period. The patient’s blood was drawn using a 10-mL syringe. It was then transferred into a PRP tube containing acid citrate dextrose (ACD) as an anticoagulant, calcium chloride (CaCl2) for platelet activation, and separation gel between the red blood cells (RBCs) and plasma. The S…
Somisetty, TK（2023）38	/	/	/	/	/	Group 1 (IA PRP) received 4 ml PRP into the shoulder's IA area.
